# Supplementary material for: Yeast 5 – an expanded reconstruction of the Saccharomyces cerevisiae metabolic network
Source: BMC Syst Biol. 2012 Jun 4;6:55. doi: 10.1186/1752-0509-6-55 (PMC3413506; doi:10.1186/1752-0509-6-55)
Supplement: Additional file 1 — Function testYeastModel.m.m. [file 1752-0509-6-55-S1.xls]

## Sheet: Sup Table 1 Essential genes
Essential ORFs	"Essential" ORFs in Yeast 5.0		Notes
YAL001C	YAL038W		Essential ORFs is a list of 1191 unique essential ORFs taken from the Yeast Deletion Project and the follow-up YKOv2 (accessed 14 Aug 2011). See http://www-sequence.stanford.edu/group/yeast_deletion_project/downloads.html
YAL003W	YBL030C
YAL025C	YBL076C
YAL032C	YBR002C
YAL033W	YBR004C
YAL038W	YBR011C
YAL041W	YBR029C
YAL043C	YBR038W
YAR007C	YBR110W
YAR008W	YBR153W
YAR019C	YBR192W
YBL004W	YBR196C
YBL014C	YBR252W
YBL018C	YBR256C
YBL020W	YBR265W
YBL023C	YCL004W
YBL026W	YCL052C
YBL030C	YCR012W
YBL034C	YDL004W
YBL035C	YDL015C
YBL040C	YDL045C
YBL041W	YDL055C
YBL050W	YDL103C
YBL074C	YDL141W
YBL076C	YDL205C
YBL084C	YDR023W
YBL092W	YDR037W
YBL097W	YDR044W
YBL105C	YDR047W
YBR002C	YDR050C
YBR004C	YDR062W
YBR011C	YDR196C
YBR029C	YDR208W
YBR038W	YDR232W
YBR049C	YDR236C
YBR055C	YDR302W
YBR060C	YDR341C
YBR070C	YDR353W
YBR079C	YDR367W
YBR080C	YDR376W
YBR087W	YDR434W
YBR088C	YDR454C
YBR091C	YDR487C
YBR102C	YDR531W
YBR109C	YEL058W
YBR110W	YER003C
YBR123C	YER023W
YBR135W	YER043C
YBR136W	YFL017C
YBR140C	YFL022C
YBR142W	YFL045C
YBR143C	YGL001C
YBR152W	YGL008C
YBR153W	YGL040C
YBR154C	YGL055W
YBR155W	YGL142C
YBR160W	YGL155W
YBR167C	YGL225W
YBR192W	YGL245W
YBR193C	YGR060W
YBR196C	YGR065C
YBR198C	YGR094W
YBR202W	YGR175C
YBR211C	YGR185C
YBR233W-A	YGR191W
YBR234C	YGR264C
YBR236C	YGR267C
YBR237W	YGR277C
YBR243C	YHR007C
YBR247C	YHR019C
YBR252W	YHR020W
YBR253W	YHR042W
YBR254C	YHR068W
YBR256C	YHR072W
YBR257W	YHR074W
YBR265W	YHR128W
YCL004W	YHR188C
YCL017C	YHR190W
YCL031C	YIL078W
YCL043C	YIL083C
YCL052C	YJL005W
YCL054W	YJL026W
YCL059C	YJL091C
YCR012W	YJL097W
YCR035C	YJL167W
YCR052W	YJR013W
YCR054C	YJR016C
YCR057C	YJR057W
YCR072C	YKL004W
YCR093W	YKL019W
YDL003W	YKL024C
YDL004W	YKL035W
YDL007W	YKL060C
YDL008W	YKL088W
YDL014W	YKL104C
YDL015C	YKL141W
YDL017W	YKL152C
YDL028C	YKL165C
YDL029W	YKL182W
YDL030W	YKL192C
YDL031W	YLL018C
YDL043C	YLL031C
YDL045C	YLR060W
YDL055C	YLR088W
YDL058W	YLR100W
YDL060W	YLR153C
YDL064W	YLR195C
YDL084W	YLR305C
YDL087C	YLR355C
YDL092W	YLR359W
YDL097C	YLR459W
YDL098C	YML126C
YDL102W	YMR013C
YDL103C	YMR108W
YDL105W	YMR113W
YDL108W	YMR208W
YDL111C	YMR220W
YDL120W	YMR281W
YDL126C	YMR296C
YDL132W	YMR298W
YDL139C	YNL247W
YDL140C	YNL256W
YDL141W	YNL267W
YDL143W	YNR016C
YDL145C	YNR043W
YDL147W	YOL066C
YDL148C	YOL097C
YDL150W	YOR074C
YDL153C	YOR095C
YDL164C	YOR143C
YDL165W	YOR168W
YDL166C	YOR176W
YDL193W	YOR236W
YDL195W	YOR278W
YDL205C	YOR335C
YDL207W	YPL028W
YDL208W	YPL117C
YDL209C	YPL160W
YDL212W	YPL231W
YDL217C	YPL252C
YDL220C	YPR033C
YDL235C	YPR035W
YDR002W	YPR113W
YDR013W	YPR183W
YDR016C
YDR021W
YDR023W
YDR037W
YDR041W
YDR044W
YDR045C
YDR047W
YDR050C
YDR052C
YDR054C
YDR060W
YDR062W
YDR064W
YDR081C
YDR082W
YDR086C
YDR087C
YDR088C
YDR091C
YDR113C
YDR118W
YDR141C
YDR145W
YDR160W
YDR164C
YDR166C
YDR167W
YDR168W
YDR170C
YDR172W
YDR177W
YDR180W
YDR182W
YDR188W
YDR189W
YDR190C
YDR196C
YDR201W
YDR208W
YDR211W
YDR212W
YDR224C
YDR228C
YDR232W
YDR235W
YDR236C
YDR238C
YDR240C
YDR243C
YDR246W
YDR267C
YDR280W
YDR288W
YDR292C
YDR299W
YDR301W
YDR302W
YDR303C
YDR308C
YDR311W
YDR320C-A
YDR324C
YDR325W
YDR328C
YDR331W
YDR339C
YDR341C
YDR353W
YDR356W
YDR361C
YDR362C
YDR365C
YDR367W
YDR373W
YDR376W
YDR381W
YDR390C
YDR394W
YDR397C
YDR398W
YDR404C
YDR407C
YDR412W
YDR416W
YDR427W
YDR429C
YDR434W
YDR437W
YDR449C
YDR454C
YDR460W
YDR464W
YDR468C
YDR472W
YDR473C
YDR478W
YDR487C
YDR489W
YDR498C
YDR499W
YDR510W
YDR527W
YDR531W
YEL002C
YEL019C
YEL026W
YEL032W
YEL034W
YEL055C
YEL058W
YER003C
YER006W
YER008C
YER009W
YER012W
YER013W
YER018C
YER021W
YER022W
YER023W
YER025W
YER029C
YER036C
YER038C
YER043C
YER048W-A
YER074W-A
YER082C
YER093C
YER094C
YER104W
YER112W
YER125W
YER126C
YER127W
YER133W
YER136W
YER146W
YER147C
YER148W
YER157W
YER159C
YER165W
YER168C
YER171W
YER172C
YFL002C
YFL005W
YFL008W
YFL009W
YFL017C
YFL022C
YFL024C
YFL029C
YFL037W
YFL038C
YFL039C
YFL045C
YFR002W
YFR003C
YFR004W
YFR005C
YFR027W
YFR028C
YFR029W
YFR031C
YFR037C
YFR042W
YFR050C
YFR051C
YFR052W
YGL001C
YGL008C
YGL011C
YGL018C
YGL022W
YGL030W
YGL040C
YGL044C
YGL047W
YGL048C
YGL055W
YGL061C
YGL065C
YGL068W
YGL073W
YGL075C
YGL091C
YGL092W
YGL093W
YGL097W
YGL098W
YGL099W
YGL103W
YGL111W
YGL112C
YGL113W
YGL116W
YGL120C
YGL122C
YGL123W
YGL128C
YGL130W
YGL137W
YGL142C
YGL145W
YGL150C
YGL155W
YGL169W
YGL171W
YGL172W
YGL201C
YGL207W
YGL225W
YGL233W
YGL238W
YGL245W
YGL247W
YGR002C
YGR005C
YGR009C
YGR013W
YGR024C
YGR029W
YGR030C
YGR046W
YGR047C
YGR048W
YGR060W
YGR065C
YGR074W
YGR075C
YGR082W
YGR083C
YGR090W
YGR091W
YGR094W
YGR095C
YGR098C
YGR099W
YGR103W
YGR113W
YGR116W
YGR119C
YGR120C
YGR128C
YGR140W
YGR145W
YGR147C
YGR156W
YGR158C
YGR172C
YGR175C
YGR179C
YGR185C
YGR186W
YGR191W
YGR195W
YGR198W
YGR211W
YGR216C
YGR218W
YGR245C
YGR246C
YGR251W
YGR253C
YGR264C
YGR267C
YGR274C
YGR277C
YGR278W
YGR280C
YHL015W
YHR005C-A
YHR007C
YHR019C
YHR020W
YHR023W
YHR024C
YHR036W
YHR040W
YHR042W
YHR058C
YHR062C
YHR065C
YHR068W
YHR069C
YHR070W
YHR072W
YHR072W-A
YHR074W
YHR083W
YHR085W
YHR088W
YHR089C
YHR101C
YHR102W
YHR107C
YHR118C
YHR122W
YHR128W
YHR143W-A
YHR148W
YHR164C
YHR165C
YHR166C
YHR169W
YHR170W
YHR172W
YHR186C
YHR188C
YHR190W
YHR196W
YHR197W
YHR199C-A
YIL003W
YIL004C
YIL019W
YIL021W
YIL022W
YIL026C
YIL031W
YIL046W
YIL048W
YIL051C
YIL061C
YIL062C
YIL063C
YIL068C
YIL075C
YIL078W
YIL083C
YIL091C
YIL104C
YIL106W
YIL109C
YIL115C
YIL118W
YIL126W
YIL129C
YIL142W
YIL143C
YIL144W
YIL147C
YIL150C
YIR006C
YIR008C
YIR010W
YIR011C
YIR012W
YIR015W
YIR022W
YJL001W
YJL002C
YJL005W
YJL008C
YJL010C
YJL011C
YJL014W
YJL019W
YJL025W
YJL026W
YJL031C
YJL033W
YJL034W
YJL035C
YJL039C
YJL041W
YJL050W
YJL054W
YJL061W
YJL069C
YJL072C
YJL074C
YJL076W
YJL081C
YJL085W
YJL087C
YJL090C
YJL091C
YJL097W
YJL104W
YJL109C
YJL111W
YJL125C
YJL143W
YJL156C
YJL167W
YJL173C
YJL174W
YJL194W
YJL203W
YJR002W
YJR006W
YJR007W
YJR013W
YJR016C
YJR017C
YJR022W
YJR041C
YJR042W
YJR045C
YJR046W
YJR057W
YJR064W
YJR065C
YJR067C
YJR068W
YJR072C
YJR076C
YJR089W
YJR093C
YJR112W
YJR123W
YKL004W
YKL006C-A
YKL012W
YKL013C
YKL014C
YKL018W
YKL019W
YKL021C
YKL022C
YKL024C
YKL028W
YKL033W
YKL035W
YKL042W
YKL045W
YKL049C
YKL052C
YKL058W
YKL059C
YKL060C
YKL078W
YKL082C
YKL088W
YKL089W
YKL095W
YKL099C
YKL104C
YKL108W
YKL112W
YKL122C
YKL125W
YKL138C-A
YKL141W
YKL144C
YKL145W
YKL152C
YKL154W
YKL165C
YKL172W
YKL173W
YKL180W
YKL182W
YKL186C
YKL189W
YKL192C
YKL193C
YKL195W
YKL196C
YKL203C
YKL210W
YKR002W
YKR004C
YKR008W
YKR022C
YKR025W
YKR037C
YKR038C
YKR062W
YKR063C
YKR068C
YKR071C
YKR079C
YKR081C
YKR083C
YKR086W
YLL003W
YLL004W
YLL008W
YLL011W
YLL018C
YLL031C
YLL034C
YLL035W
YLL036C
YLL050C
YLR002C
YLR005W
YLR007W
YLR008C
YLR009W
YLR010C
YLR022C
YLR026C
YLR029C
YLR033W
YLR045C
YLR051C
YLR060W
YLR066W
YLR071C
YLR075W
YLR078C
YLR086W
YLR088W
YLR100W
YLR103C
YLR105C
YLR106C
YLR115W
YLR116W
YLR117C
YLR127C
YLR129W
YLR141W
YLR145W
YLR147C
YLR153C
YLR163C
YLR166C
YLR167W
YLR175W
YLR186W
YLR195C
YLR196W
YLR197W
YLR208W
YLR212C
YLR215C
YLR222C
YLR223C
YLR229C
YLR249W
YLR259C
YLR272C
YLR274W
YLR275W
YLR276C
YLR277C
YLR291C
YLR293C
YLR298C
YLR305C
YLR310C
YLR314C
YLR316C
YLR321C
YLR323C
YLR336C
YLR340W
YLR347C
YLR355C
YLR359W
YLR378C
YLR383W
YLR397C
YLR409C
YLR424W
YLR430W
YLR438C-A
YLR440C
YLR457C
YLR459W
YML010W
YML015C
YML023C
YML025C
YML031W
YML043C
YML046W
YML049C
YML064C
YML065W
YML069W
YML077W
YML085C
YML091C
YML092C
YML093W
YML098W
YML105C
YML114C
YML125C
YML126C
YML127W
YML130C
YMR001C
YMR005W
YMR013C
YMR028W
YMR033W
YMR043W
YMR047C
YMR049C
YMR059W
YMR061W
YMR076C
YMR079W
YMR093W
YMR094W
YMR108W
YMR112C
YMR113W
YMR117C
YMR128W
YMR131C
YMR146C
YMR149W
YMR168C
YMR197C
YMR200W
YMR203W
YMR208W
YMR211W
YMR213W
YMR218C
YMR220W
YMR227C
YMR229C
YMR235C
YMR236W
YMR239C
YMR240C
YMR260C
YMR268C
YMR270C
YMR277W
YMR281W
YMR288W
YMR290C
YMR296C
YMR298W
YMR301C
YMR308C
YMR309C
YMR314W
YNL002C
YNL006W
YNL007C
YNL024C-A
YNL026W
YNL036W
YNL038W
YNL039W
YNL061W
YNL062C
YNL075W
YNL088W
YNL102W
YNL103W
YNL110C
YNL112W
YNL113W
YNL118C
YNL124W
YNL126W
YNL131W
YNL132W
YNL137C
YNL138W-A
YNL149C
YNL151C
YNL152W
YNL158W
YNL161W
YNL163C
YNL172W
YNL178W
YNL182C
YNL188W
YNL189W
YNL207W
YNL216W
YNL221C
YNL222W
YNL232W
YNL240C
YNL244C
YNL245C
YNL247W
YNL251C
YNL256W
YNL258C
YNL261W
YNL262W
YNL263C
YNL267W
YNL272C
YNL282W
YNL287W
YNL290W
YNL306W
YNL308C
YNL310C
YNL312W
YNL313C
YNL317W
YNR003C
YNR011C
YNR016C
YNR017W
YNR026C
YNR035C
YNR038W
YNR043W
YNR046W
YNR053C
YNR054C
YOL005C
YOL010W
YOL021C
YOL022C
YOL026C
YOL034W
YOL038W
YOL040C
YOL066C
YOL069W
YOL077C
YOL078W
YOL094C
YOL097C
YOL102C
YOL120C
YOL123W
YOL127W
YOL130W
YOL133W
YOL135C
YOL139C
YOL142W
YOL144W
YOL146W
YOL149W
YOR004W
YOR020C
YOR046C
YOR048C
YOR056C
YOR057W
YOR060C
YOR063W
YOR074C
YOR075W
YOR077W
YOR095C
YOR098C
YOR103C
YOR110W
YOR116C
YOR117W
YOR119C
YOR122C
YOR143C
YOR145C
YOR148C
YOR149C
YOR151C
YOR157C
YOR159C
YOR160W
YOR168W
YOR174W
YOR176W
YOR181W
YOR194C
YOR204W
YOR206W
YOR207C
YOR210W
YOR217W
YOR224C
YOR232W
YOR236W
YOR244W
YOR249C
YOR250C
YOR254C
YOR256C
YOR257W
YOR259C
YOR260W
YOR261C
YOR262W
YOR272W
YOR278W
YOR281C
YOR287C
YOR294W
YOR310C
YOR319W
YOR326W
YOR329C
YOR335C
YOR336W
YOR340C
YOR341W
YOR353C
YOR361C
YOR362C
YOR370C
YOR372C
YOR373W
YPL007C
YPL010W
YPL011C
YPL012W
YPL016W
YPL020C
YPL028W
YPL043W
YPL063W
YPL076W
YPL082C
YPL083C
YPL085W
YPL093W
YPL094C
YPL117C
YPL122C
YPL124W
YPL126W
YPL128C
YPL131W
YPL143W
YPL146C
YPL151C
YPL153C
YPL160W
YPL169C
YPL175W
YPL190C
YPL204W
YPL209C
YPL210C
YPL211W
YPL217C
YPL218W
YPL228W
YPL231W
YPL233W
YPL235W
YPL237W
YPL242C
YPL243W
YPL252C
YPL255W
YPL266W
YPR010C
YPR016C
YPR019W
YPR025C
YPR033C
YPR034W
YPR035W
YPR041W
YPR048W
YPR055W
YPR056W
YPR082C
YPR085C
YPR086W
YPR088C
YPR094W
YPR103W
YPR104C
YPR105C
YPR107C
YPR108W
YPR110C
YPR112C
YPR113W
YPR133C
YPR137W
YPR143W
YPR144C
YPR161C
YPR162C
YPR165W
YPR168W
YPR169W
YPR175W
YPR176C
YPR178W
YPR180W
YPR181C
YPR182W
YPR183W
YPR186C
YPR187W
YPR190C
