# Supplementary material for: Yeast 5 – an expanded reconstruction of the Saccharomyces cerevisiae metabolic network
Source: BMC Syst Biol. 2012 Jun 4;6:55. doi: 10.1186/1752-0509-6-55 (PMC3413506; doi:10.1186/1752-0509-6-55)
Supplement: Additional file 2 — Function modelToReconstruction.m. [file 1752-0509-6-55-S2.xls]

## Sheet: Sup Table 4 Epistasis Analysis
Multiplicative Epistasis cutoff threshold = 0.01
Gene-Based Analysis
Yeast 5
	# Negative epistasis
FluxRestriction	0 (KO)	0.1	0.2	0.3	0.4	0.5	0.6	0.7	0.8	0.9
0 (KO)	5566	5435	5313	5111	4843	4700	4466	4197	3800	3512
0.1		6152	6190	5947	5518	5558	5421	4855	4688	4369
0.2			5614	5515	5433	5356	5371	4726	4587	3629
0.3				5396	5363	5243	5067	4682	4514	3505
0.4					5226	4998	4772	4457	4366	2874
0.5						4672	4469	4219	3755	2081
0.6							4122	4098	3560	1414
0.7								3892	2213	966
0.8									1198	452
0.9										242
	% Positive Epistasis
FluxRestriction	0 (KO)	0.1	0.2	0.3	0.4	0.5	0.6	0.7	0.8	0.9
0 (KO)	42.6304	75.8316	76.3909	77.5843	79.6718	80.1997	81.1179	82.5952	84.2832	84.3424
0.1		91.0451	91.0705	91.0334	91.7707	91.2348	91.2931	92.1336	92.1295	90.3641
0.2			91.9365	91.9656	92.1996	92.1953	92.2577	92.825	92.4602	93.5488
0.3				92.0415	92.1349	92.3705	92.5004	93.1176	92.9555	93.5715
0.4					92.2084	92.5006	92.923	93.3086	93.4025	94.6704
0.5						92.8921	93.1497	93.6031	94.1296	96.0402
0.6							93.5457	93.5631	94.1887	97.2034
0.7								93.7958	96.2988	98.1971
0.8									97.9285	99.1758
0.9										99.5403
iMM904
	# Negative epistasis
FluxRestriction	0 (KO)	0.1	0.2	0.3	0.4	0.5	0.6	0.7	0.8	0.9
0 (KO)	3490	4422	4349	4180	4033	3944	4020	3867	3525	3241
0.1		6910	7079	6938	6762	6500	6704	6446	6003	5592
0.2			6614	6623	6376	6240	6573	6010	5830	5521
0.3				6390	6111	6024	6003	5754	5647	4899
0.4					5762	5855	5897	5666	5627	4200
0.5						5554	5654	5519	5482	3311
0.6							5374	5485	5279	2867
0.7								5096	4619	2371
0.8									2642	1960
0.9										1656
	% Positive Epistasis
FluxRestriction	0 (KO)	0.1	0.2	0.3	0.4	0.5	0.6	0.7	0.8	0.9
0 (KO)	47.5346	77.4399	78.1972	79.1219	79.8077	80.8236	80.1295	80.664	81.9684	82.8064
0.1		89.5736	89.3822	89.5342	89.7409	89.441	88.5747	88.8139	89.3607	86.5032
0.2			90.0353	89.9823	90.3841	90.4119	89.8752	90.6738	89.8575	90.0293
0.3				90.3088	90.7364	90.6654	90.5662	90.9564	91.0345	91.0765
0.4					91.1731	90.9458	90.7027	91.0376	91.0301	92.036
0.5						91.2087	90.9248	91.0967	91.1509	94.0247
0.6							91.1858	90.9737	91.2816	94.9086
0.7								91.4711	92.166	95.7401
0.8									95.3373	96.4312
0.9										96.9114
iND750
	# Negative epistasis
FluxRestriction	0 (KO)	0.1	0.2	0.3	0.4	0.5	0.6	0.7	0.8	0.9
0 (KO)	2836	3709	3613	3581	3575	3529	3487	3403	3373	3270
0.1		4668	4750	4704	4727	4436	4411	4353	4325	4373
0.2			4350	4403	4405	4353	4338	4298	4217	3991
0.3				4276	4352	4319	4282	4254	4187	3211
0.4					4246	4296	4282	4231	4189	2397
0.5						4162	4229	4197	4146	1879
0.6							4118	4185	3787	1626
0.7								4010	2147	702
0.8									1006	350
0.9										136
	% Positive Epistasis
FluxRestriction	0 (KO)	0.1	0.2	0.3	0.4	0.5	0.6	0.7	0.8	0.9
0 (KO)	46.5108	77.3952	78.7107	79.3982	79.2958	79.6927	79.8042	80.1748	80.4566	80.7318
0.1		91.8964	91.8455	91.9623	91.5217	91.4039	91.4061	91.5726	91.6029	84.7082
0.2			92.5265	92.4425	92.4253	92.5058	92.5131	92.1825	91.7427	91.875
0.3				92.6816	92.5706	92.5629	92.6151	92.6395	92.2993	93.5083
0.4					92.6657	92.6531	92.6601	92.6652	92.684	95.0238
0.5						92.8003	92.6972	92.7189	92.7542	96.0318
0.6							92.8564	92.7319	93.2634	96.7614
0.7								92.9868	96.0442	98.5762
0.8									98.1132	99.3212
0.9										99.7301
Reaction-Based Analysis
Yeast 5
	# Negative epistasis
FluxRestriction	0 (KO)	0.1	0.2	0.3	0.4	0.5	0.6	0.7	0.8	0.9
0 (KO)	862	909	894	862	802	761	743	696	667	641
0.1		874	900	857	814	792	784	734	695	669
0.2			830	835	792	763	769	713	690	664
0.3				764	763	723	705	677	646	614
0.4					672	650	640	618	599	566
0.5						574	595	566	543	510
0.6							510	524	508	451
0.7								458	473	406
0.8									378	373
0.9										316
	% Positive Epistasis
FluxRestriction	0 (KO)	0.1	0.2	0.3	0.4	0.5	0.6	0.7	0.8	0.9
0 (KO)	27.563	73.5756	73.951	77.6857	81.4137	83.5708	83.6811	86.361	87.3483	87.3345
0.1		96.5952	96.5463	96.6949	96.9012	96.9426	96.9616	97.1727	97.2646	96.5218
0.2			96.8194	96.7599	96.9771	97.0349	97.0752	97.2509	97.3152	97.3307
0.3				96.9862	97.0331	97.193	97.2262	97.3949	97.4665	97.4462
0.4					97.3346	97.4128	97.4698	97.5553	97.6588	97.6545
0.5						97.6804	97.5758	97.727	97.8147	97.8346
0.6							97.8771	97.8275	97.8681	98.0001
0.7								98.0851	98.0109	98.1977
0.8									98.3935	98.3508
0.9										98.5439
iMM904
	# Negative epistasis
FluxRestriction	0 (KO)	0.1	0.2	0.3	0.4	0.5	0.6	0.7	0.8	0.9
0 (KO)	262	321	316	307	303	288	280	260	244	218
0.1		346	360	355	350	329	329	302	286	256
0.2			346	345	341	328	325	282	270	251
0.3				324	320	317	298	269	254	232
0.4					302	302	295	252	243	212
0.5						270	273	252	237	196
0.6							246	239	229	184
0.7								200	199	159
0.8									146	142
0.9										110
	% Positive Epistasis
FluxRestriction	0 (KO)	0.1	0.2	0.3	0.4	0.5	0.6	0.7	0.8	0.9
0 (KO)	22.0238	75.1548	76.6962	78.3345	79.596	80.3948	80.542	81.7159	82.5963	83.6826
0.1		95.6302	95.4545	95.5148	95.6146	95.7122	95.4907	95.8408	95.9661	94.9085
0.2			95.5378	95.5916	95.683	95.9123	95.8975	96.319	96.2552	96.4174
0.3				95.881	95.9703	95.97	96.1888	96.5763	96.6662	96.7489
0.4					96.1587	96.1893	96.195	96.758	96.7776	96.9903
0.5						96.55	96.5009	96.729	96.9419	97.2954
0.6							96.7691	96.8836	96.9805	97.4287
0.7								97.3531	97.341	97.7507
0.8									98.0163	98.025
0.9										98.3965
iND750
	# Negative epistasis
FluxRestriction	0 (KO)	0.1	0.2	0.3	0.4	0.5	0.6	0.7	0.8	0.9
0 (KO)	276	347	340	333	334	337	335	333	317	301
0.1		374	388	375	380	376	374	376	357	342
0.2			366	366	369	365	361	352	338	327
0.3				334	349	353	346	341	324	299
0.4					334	344	342	336	320	282
0.5						316	333	333	311	257
0.6							310	323	308	232
0.7								294	254	213
0.8									194	179
0.9										136
	% Positive Epistasis
FluxRestriction	0 (KO)	0.1	0.2	0.3	0.4	0.5	0.6	0.7	0.8	0.9
0 (KO)	25.4054	77.6273	78.9082	81.1545	80.9469	81.4529	81.4917	81.5717	82.957	83.4706
0.1		96.3254	96.186	96.339	96.2245	96.1281	96.1159	96.1245	96.2082	91.6218
0.2			96.3934	96.3895	96.3548	96.3526	96.3591	96.4166	96.4354	96.35
0.3				96.699	96.5476	96.4714	96.5372	96.5821	96.6646	96.7745
0.4					96.6365	96.5545	96.5718	96.6013	96.726	96.9755
0.5						96.7436	96.5972	96.5958	96.8096	97.2297
0.6							96.8008	96.667	96.8142	97.5353
0.7								96.9609	97.3364	97.7129
0.8									97.9707	98.0884
0.9										98.5379
