# Supplementary material for: Yeast 5 – an expanded reconstruction of the Saccharomyces cerevisiae metabolic network
Source: BMC Syst Biol. 2012 Jun 4;6:55. doi: 10.1186/1752-0509-6-55 (PMC3413506; doi:10.1186/1752-0509-6-55)
Supplement: Additional file 6 — Table S1. ORFs in Yeast 4 not in Yeast 5. [file 1752-0509-6-55-S6.xls]

## Sheet: Sup Table 2 Auxotrophies
SGD Auxotroph list	Auxotrophy as annotated by SGD		Selected Auxotroph List		Auxotroph ORFs in Yeast 5	Notes
YAL012W	cysteine		YAL021C		YAR015W	The selected auxotroph list removes the following ORFS: those annotated "unverified" in SGD, those which are also on the YKO essential list, those annotated in SGD as temperature-sensitive ino auxotrophs, and those not auxotrophs in the genome functional profiling study doi:10.1038/nature00935
YAL021C	myo-inositol		YAL024C		YBL033C
YAL023C	myo-inositol		YAL026C		YBL098W
YAL024C	myo-inositol		YAL040C		YBR115C
YAL026C	myo-inositol		YAL051W		YBR126C	Auxotrophy annotation was downloaded from the Saccharomyces Genome Database. Chemical auxotrophies including concentration information indicate the concentration of that compound in media, as described by White, Gunyuzlu, and Toyn (2001) doi: 10.1074/jbc.M009804200
YAL040C	myo-inositol		YAL056W		YBR127C
YAL051W	myo-inositol		YAL058W		YBR176W
YAL056W	myo-inositol		YAR003W		YBR248C
YAL058W	myo-inositol		YAR015W		YCL018W
YAR003W	myo-inositol		YAR069W-A		YCL030C
YAR015W	adenine		YAR070W-A		YCR053W
YAR015W	adenine		YBL027W		YDL131W
YAR069W-A	biotin		YBL033C		YDR007W
YAR069W-A	biotin		YBL047C		YDR074W
YAR070W-A	biotin		YBL058W		YDR173C
YBL011W	myo-inositol		YBL061C		YDR226W
YBL027W	myo-inositol		YBL091C-A		YDR354W
YBL033C	riboflavin		YBL098W		YEL021W
YBL047C	myo-inositol		YBL102W		YEL027W
YBL058W	myo-inositol		YBL103C		YEL051W
YBL061C	myo-inositol		YBR015C		YER026C
YBL091C-A	myo-inositol		YBR058C		YER052C
YBL098W	nicotinic acid		YBR077C		YER055C
YBL102W	myo-inositol		YBR106W		YER069W
YBL103C	glutamate(1-)		YBR107C		YER090W
YBR015C	myo-inositol		YBR115C		YER091C
YBR015C			YBR126C		YFR019W
YBR026C	myo-inositol		YBR127C		YFR025C
YBR058C	myo-inositol		YBR133C		YFR047C
YBR077C	myo-inositol		YBR175W		YGL009C
YBR106W	myo-inositol		YBR176W		YGL012W
YBR107C	myo-inositol		YBR189W		YGL026C
YBR115C	lysine		YBR191W		YGL062W
YBR115C	lysine		YBR248C		YGL154C
YBR115C	lysine		YBR272C		YGL234W
YBR115C	lysine		YBR279W		YGR020C
YBR115C	lysine		YCL018W		YGR061C
YBR126C	myo-inositol		YCL030C		YGR204W
YBR127C	myo-inositol		YCL032W		YGR227W
YBR133C	myo-inositol		YCL033C		YHR018C
YBR135W	myo-inositol		YCL045C		YHR025W
YBR175W	myo-inositol		YCR021C		YHR026W
YBR176W	pantothenate		YCR045C		YHR208W
YBR176W	pantothenic acid		YCR047C		YIL020C
YBR176W	pantothenic acid (0.1 mM)		YCR053W		YIL116W
YBR183W	myo-inositol		YCR076C		YIR034C
YBR189W	myo-inositol		YCR089W		YJL088W
YBR191W	myo-inositol		YCR094W		YJL130C
YBR213W	methionine		YDL001W		YJL153C
YBR221C	myo-inositol		YDL002C		YKL001C
YBR248C	histidine		YDL006W		YKL211C
YBR252W	dTMP		YDL010W		YKL212W
YBR256C	riboflavin		YDL020C		YKL216W
YBR272C	myo-inositol		YDL021W		YLR420W
YBR279W	myo-inositol		YDL033C		YML008C
YCL018W	leucine		YDL040C		YMR062C
YCL030C	histidine		YDL048C		YMR202W
YCL032W	myo-inositol		YDL069C		YMR217W
YCL033C	myo-inositol		YDL073W		YMR300C
YCL045C	myo-inositol		YDL074C		YNL003C
YCR021C	myo-inositol		YDL077C		YNL220W
YCR045C	myo-inositol		YDL081C		YNL241C
YCR047C	myo-inositol		YDL083C		YNL277W
YCR053W	L-threonine		YDL106C		YNL316C
YCR053W	L-threonine		YDL130W		YOL143C
YCR053W	threonine		YDL131W		YOR128C
YCR076C	myo-inositol		YDL173W		YOR202W
YCR089W	myo-inositol		YDL190C		YPR036W
YCR094W	myo-inositol		YDL191W		YPR060C
YCR098C	myo-inositol		YDL192W		YPR167C
YDL001W	myo-inositol		YDL194W
YDL002C	myo-inositol		YDL201W
YDL006W	myo-inositol		YDL203C
YDL010W	myo-inositol		YDR007W
YDL020C	myo-inositol		YDR043C
YDL021W	myo-inositol		YDR049W
YDL022W	myo-inositol		YDR057W
YDL033C	myo-inositol		YDR071C
YDL040C	myo-inositol		YDR074W
YDL048C	myo-inositol		YDR080W
YDL066W	myo-inositol		YDR138W
YDL069C	myo-inositol		YDR162C
YDL073W	myo-inositol		YDR173C
YDL074C	myo-inositol		YDR174W
YDL077C	myo-inositol		YDR176W
YDL081C	myo-inositol		YDR200C
YDL083C	myo-inositol		YDR226W
YDL095W	myo-inositol		YDR260C
YDL106C	adenine		YDR266C
YDL130W	myo-inositol		YDR276C
YDL131W	lysine		YDR277C
YDL140C	inositol		YDR283C
YDL140C	inositol		YDR289C
YDL173W	myo-inositol		YDR335W
YDL185W	myo-inositol		YDR346C
YDL190C	myo-inositol		YDR348C
YDL191W	myo-inositol		YDR351W
YDL192W	myo-inositol		YDR354W
YDL194W	myo-inositol		YDR358W
YDL201W	myo-inositol		YDR363W
YDL203C	myo-inositol		YDR379W
YDL205C	heme		YDR385W
YDL205C	heme		YDR389W
YDR007W	tryptophan		YDR392W
YDR007W			YDR395W
YDR017C	myo-inositol		YDR411C
YDR043C	myo-inositol		YDR422C
YDR047W	heme		YDR432W
YDR049W	myo-inositol		YDR439W
YDR050C	myo-inositol		YDR448W
YDR057W	myo-inositol		YDR469W
YDR071C	myo-inositol		YDR477W
YDR074W	myo-inositol		YDR482C
YDR080W	myo-inositol		YDR486C
YDR138W	myo-inositol		YDR540C
YDR162C	myo-inositol		YEL004W
YDR173C	arginine		YEL013W
YDR173C	arginine		YEL021W
YDR173C	myo-inositol		YEL027W
YDR173C	ornithine		YEL029C
YDR174W	myo-inositol		YEL031W
YDR176W	myo-inositol		YEL037C
YDR200C	myo-inositol		YEL040W
YDR226W	myo-inositol		YEL044W
YDR232W	cysteine		YEL048C
YDR232W	heme		YEL051W
YDR260C	myo-inositol		YER001W
YDR266C	myo-inositol		YER007C-A
YDR276C	myo-inositol		YER026C
YDR277C	myo-inositol		YER027C
YDR283C	myo-inositol		YER052C
YDR289C	myo-inositol		YER055C
YDR294C	myo-inositol		YER059W
YDR297W	myo-inositol		YER069W
YDR300C	myo-inositol		YER083C
YDR335W	myo-inositol		YER090W
YDR346C	myo-inositol		YER091C
YDR348C	myo-inositol		YER092W
YDR351W	myo-inositol		YER095W
YDR354W	myo-inositol		YER101C
YDR354W	tryptophan		YER116C
YDR358W	myo-inositol		YER118C
YDR363W	myo-inositol		YER120W
YDR368W	myo-inositol		YER122C
YDR379W	myo-inositol		YER129W
YDR384C	myo-inositol		YER130C
YDR385W	myo-inositol		YER149C
YDR389W	myo-inositol		YER150W
YDR392W	myo-inositol		YER152C
YDR395W	myo-inositol		YER167W
YDR399W	myo-inositol		YER169W
YDR400W	myo-inositol		YER177W
YDR400W			YFL013C
YDR403W	myo-inositol		YFL031W
YDR408C	adenine		YFR010W
YDR411C	myo-inositol		YFR019W
YDR422C	myo-inositol		YFR025C
YDR432W	myo-inositol		YFR040W
YDR439W	myo-inositol		YFR047C
YDR448W	myo-inositol		YFR048W
YDR469W	myo-inositol		YGL009C
YDR477W	inositol		YGL012W
YDR482C	myo-inositol		YGL020C
YDR486C	myo-inositol		YGL025C
YDR487C	riboflavin		YGL026C
YDR540C	myo-inositol		YGL031C
YEL004W	myo-inositol		YGL049C
YEL013W	myo-inositol		YGL054C
YEL021W	uracil		YGL058W
YEL027W	myo-inositol		YGL060W
YEL029C	myo-inositol		YGL062W
YEL031W	myo-inositol		YGL066W
YEL037C	myo-inositol		YGL070C
YEL040W	myo-inositol		YGL115W
YEL041W	myo-inositol		YGL126W
YEL044W	inositol		YGL127C
YEL048C	myo-inositol		YGL154C
YEL051W	myo-inositol		YGL167C
YEL063C	L-arginine		YGL168W
YER001W			YGL175C
YER003C	D-mannose		YGL179C
YER007C-A	myo-inositol		YGL180W
YER026C	choline		YGL181W
YER026C	choline		YGL203C
YER027C	myo-inositol		YGL211W
YER052C	homoserine		YGL219C
YER055C	histidine		YGL234W
YER059W	myo-inositol		YGL244W
YER069W	arginine		YGR014W
YER081W	myo-inositol		YGR020C
YER083C	myo-inositol		YGR056W
YER086W	isoleucine		YGR057C
YER090W	tryptophan		YGR061C
YER091C	methionine		YGR063C
YER092W	myo-inositol		YGR092W
YER095W	myo-inositol		YGR104C
YER101C	myo-inositol		YGR105W
YER116C	myo-inositol		YGR108W
YER118C	myo-inositol		YGR135W
YER120W	inositol		YGR144W
YER120W	myo-inositol		YGR162W
YER120W	myo-inositol		YGR166W
YER120W	myo-inositol		YGR204W
YER120W	myo-inositol		YGR223C
YER120W	myo-inositol		YGR227W
YER122C	myo-inositol		YGR229C
YER129W	myo-inositol		YGR241C
YER130C	myo-inositol		YGR250C
YER149C	myo-inositol		YGR252W
YER150W	myo-inositol		YHR010W
YER152C	myo-inositol		YHR013C
YER167W	myo-inositol		YHR018C
YER169W	myo-inositol		YHR025W
YER174C	myo-inositol		YHR026W
YER177W	myo-inositol		YHR030C
YFL013C	myo-inositol		YHR038W
YFL031W	inositol		YHR060W
YFL031W	myo-inositol		YHR079C
YFL031W	myo-inositol		YHR111W
YFR010W	myo-inositol		YHR142W
YFR019W	myo-inositol		YHR162W
YFR025C	histidine		YHR178W
YFR030W	methionine		YHR179W
YFR030W	methionine		YHR199C
YFR030W	methionine		YHR206W
YFR030W	methionine		YHR208W
YFR040W	myo-inositol		YIL017C
YFR047C	nicotinic acid		YIL020C
YFR048W	myo-inositol		YIL027C
YGL009C	leucine		YIL029C
YGL012W	myo-inositol		YIL036W
YGL020C	myo-inositol		YIL044C
YGL025C	myo-inositol		YIL072W
YGL026C	tryptophan		YIL077C
YGL026C			YIL105C
YGL031C	myo-inositol		YIL116W
YGL040C	cysteine		YIL119C
YGL040C	heme		YIL128W
YGL049C	myo-inositol		YIL153W
YGL054C	myo-inositol		YIR017C
YGL055W	oleic acid		YIR034C
YGL055W	oleic acid		YJL088W
YGL058W	myo-inositol		YJL095W
YGL060W	myo-inositol		YJL115W
YGL062W	myo-inositol		YJL117W
YGL066W	myo-inositol		YJL128C
YGL070C	inositol		YJL130C
YGL070C	myo-inositol		YJL140W
YGL115W	inositol		YJL151C
YGL125W	methionine		YJL153C
YGL125W	methionine		YJL158C
YGL125W	methionine		YJL172W
YGL126W	inositol		YJL192C
YGL127C	myo-inositol		YJL193W
YGL150C	inositol		YJL204C
YGL150C	inositol		YJL208C
YGL150C	myo-inositol		YJR066W
YGL154C	lysine		YJR075W
YGL154C	lysine		YJR083C
YGL167C	inositol		YJR104C
YGL167C	myo-inositol		YJR122W
YGL168W	myo-inositol		YKL001C
YGL175C	myo-inositol		YKL006W
YGL179C	myo-inositol		YKL027W
YGL180W	myo-inositol		YKL032C
YGL181W	myo-inositol		YKL048C
YGL203C	myo-inositol		YKL053C-A
YGL211W	myo-inositol		YKL056C
YGL219C	myo-inositol		YKL064W
YGL234W	adenine		YKL077W
YGL234W	adenine		YKL079W
YGL244W	myo-inositol		YKL119C
YGR014W	myo-inositol		YKL121W
YGR020C	myo-inositol		YKL160W
YGR056W	myo-inositol		YKL176C
YGR057C	myo-inositol		YKL190W
YGR060W	ergosterol		YKL211C
YGR061C	adenine		YKL212W
YGR063C	myo-inositol		YKL213C
YGR092W	myo-inositol		YKL216W
YGR096W	thiamine		YKR007W
YGR104C	myo-inositol		YKR026C
YGR105W	myo-inositol		YKR036C
YGR108W	myo-inositol		YKR070W
YGR135W	myo-inositol		YKR099W
YGR144W	thiamine(1+)		YLL019C
YGR144W	thiamine(1+)		YLL021W
YGR155W	cysteine		YLL027W
YGR157W	choline		YLL039C
YGR162W	myo-inositol		YLR015W
YGR166W	myo-inositol		YLR016C
YGR175C	ergosterol		YLR021W
YGR204W	adenine;histidine		YLR048W
YGR208W	serine		YLR055C
YGR208W	serine		YLR061W
YGR223C	myo-inositol		YLR074C
YGR227W	myo-inositol		YLR079W
YGR229C	myo-inositol		YLR087C
YGR241C	myo-inositol		YLR113W
YGR250C	myo-inositol		YLR150W
YGR252W	myo-inositol		YLR192C
YGR264C	methionine		YLR199C
YGR267C	5-formyltetrahydrofolic acid (aka folinic acid)		YLR226W
YGR286C	biotin		YLR242C
YHR007C	ergosterol		YLR262C
YHR010W	myo-inositol		YLR268W
YHR013C	myo-inositol		YLR292C
YHR018C			YLR315W
YHR025W	L-threonine		YLR320W
YHR025W	L-threonine		YLR324W
YHR026W	myo-inositol		YLR332W
YHR030C	inositol		YLR357W
YHR038W	myo-inositol		YLR371W
YHR060W	myo-inositol		YLR373C
YHR072W	ergosterol		YLR396C
YHR079C	inositol		YLR417W
YHR079C	myo-inositol		YLR418C
YHR104W	myo-inositol		YLR420W
YHR111W	myo-inositol		YLR426W
YHR142W	myo-inositol		YLR436C
YHR143W-A	inositol		YML008C
YHR162W	myo-inositol		YML013W
YHR178W	myo-inositol		YML014W
YHR179W	myo-inositol		YML028W
YHR190W	ergosterol		YML034W
YHR199C	myo-inositol		YML055W
YHR206W	myo-inositol		YML071C
YHR208W	valine;leucine		YML103C
YIL017C	myo-inositol		YML115C
YIL020C	histidine		YML117W
YIL027C	myo-inositol		YMR010W
YIL029C	myo-inositol		YMR014W
YIL036W	myo-inositol		YMR016C
YIL044C	myo-inositol		YMR029C
YIL051C	isoleucine		YMR038C
YIL072W	myo-inositol		YMR052W
YIL077C	myo-inositol		YMR062C
YIL105C	myo-inositol		YMR067C
YIL116W	histidine		YMR068W
YIL119C	myo-inositol		YMR092C
YIL128W	methionine		YMR099C
YIL145C	pantothenate		YMR104C
YIL153W	myo-inositol		YMR123W
YIR017C	methionine		YMR165C
YIR034C	lysine		YMR190C
YJL071W	arginine		YMR202W
YJL087C	inositol		YMR214W
YJL088W	arginine		YMR217W
YJL095W	inositol		YMR242C
YJL101C	glutathione		YMR247C
YJL115W	myo-inositol		YMR276W
YJL117W	myo-inositol		YMR300C
YJL121C	myo-inositol		YMR304W
YJL128C	myo-inositol		YMR307W
YJL130C	uracil		YMR312W
YJL134W	myo-inositol		YNL003C
YJL140W	inositol		YNL041C
YJL151C	myo-inositol		YNL051W
YJL153C	inositol		YNL079C
YJL153C	inositol		YNL080C
YJL155C	myo-inositol		YNL119W
YJL158C	myo-inositol		YNL127W
YJL172W	leucine		YNL133C
YJL192C	myo-inositol		YNL148C
YJL193W	myo-inositol		YNL215W
YJL204C	myo-inositol		YNL219C
YJL208C	myo-inositol		YNL220W
YJL212C	myo-inositol		YNL229C
YJL214W	myo-inositol		YNL236W
YJR010W	methionine		YNL241C
YJR016C	valine;isoleucine		YNL277W
YJR017C	galactose		YNL307C
YJR017C	inositol		YNL316C
YJR017C	phosphate		YNL322C
YJR025C	nicotinic acid		YNR055C
YJR025C	nicotinic acid		YOL018C
YJR066W	myo-inositol		YOL067C
YJR075W	myo-inositol		YOL087C
YJR078W	nicotinic acid		YOL090W
YJR083C	myo-inositol		YOL093W
YJR104C	lysine		YOL098C
YJR104C	lysine		YOL107W
YJR104C	methionine		YOL109W
YJR104C	methionine		YOL111C
YJR109C	arginine		YOL116W
YJR122W	glutamic acid		YOL121C
YJR122W	lysine		YOL122C
YJR137C	methionine		YOL124C
YJR137C	methionine		YOL143C
YJR137C	methionine		YOL145C
YJR137C	methionine		YOR002W
YKL001C	methionine		YOR008C
YKL006W	myo-inositol		YOR012W
YKL027W	myo-inositol		YOR067C
YKL032C	myo-inositol		YOR070C
YKL048C	myo-inositol		YOR078W
YKL053C-A	myo-inositol		YOR096W
YKL056C	myo-inositol		YOR106W
YKL064W	myo-inositol		YOR123C
YKL077W	myo-inositol		YOR128C
YKL079W	myo-inositol		YOR189W
YKL104C	D-glucosamine		YOR202W
YKL119C	myo-inositol		YOR216C
YKL120W	leucine		YOR246C
YKL121W	myo-inositol		YOR290C
YKL160W	myo-inositol		YOR320C
YKL176C	myo-inositol		YOR322C
YKL182W	fatty acid		YOR359W
YKL182W	fatty acid		YOR371C
YKL184W	beta-alanine (0.1 mM)		YPL055C
YKL184W	myo-inositol		YPL065W
YKL184W	pantothenic acid (0.1 mM)		YPL089C
YKL184W	putrescine (0.25 mM)		YPL138C
YKL184W	spermidine (10 uM)		YPL140C
YKL184W	spermine (0.25 mM)		YPL144W
YKL190W	myo-inositol		YPL157W
YKL211C	tryptophan		YPL159C
YKL212W	myo-inositol		YPL174C
YKL212W	myo-inositol		YPL177C
YKL212W	myo-inositol		YPL226W
YKL213C	myo-inositol		YPL241C
YKL216W	uracil		YPL254W
YKR007W	myo-inositol		YPL264C
YKR026C	myo-inositol		YPR036W
YKR036C	myo-inositol		YPR043W
YKR069W	methionine		YPR060C
YKR070W	myo-inositol		YPR067W
YKR080W	adenine		YPR139C
YKR099W	adenine		YPR167C
YLL015W	myo-inositol		YPR173C
YLL019C	myo-inositol		YPR179C
YLL021W	myo-inositol		YPR201W
YLL027W	glutamate(1-)
YLL027W	lysine
YLL039C	myo-inositol
YLL043W	myo-inositol
YLR015W	myo-inositol
YLR016C	myo-inositol
YLR021W	myo-inositol
YLR048W	myo-inositol
YLR055C	myo-inositol
YLR056W	myo-inositol
YLR061W	myo-inositol
YLR074C	myo-inositol
YLR079W	myo-inositol
YLR087C	myo-inositol
YLR089C	myo-inositol
YLR100W	cholesterol
YLR100W	ergosterol
YLR113W	myo-inositol
YLR134W	myo-inositol
YLR146C	beta-alanine (0.1 mM)
YLR146C	pantothenic acid (0.1 mM)
YLR146C	spermine (0.25 mM)
YLR150W	myo-inositol
YLR192C	myo-inositol
YLR199C	myo-inositol
YLR208W	myo-inositol
YLR226W	myo-inositol
YLR226W	myo-inositol
YLR231C	nicotinic acid
YLR237W	myo-inositol
YLR242C	myo-inositol
YLR262C	myo-inositol
YLR268W	myo-inositol
YLR292C	myo-inositol
YLR303W	methionine
YLR303W	methionine
YLR304C	glutamic acid
YLR315W	myo-inositol
YLR320W	myo-inositol
YLR324W	myo-inositol
YLR332W	myo-inositol
YLR342W	myo-inositol
YLR354C	myo-inositol
YLR355C	valine;isoleucine
YLR357W	myo-inositol
YLR359W
YLR359W
YLR371W	myo-inositol
YLR373C	myo-inositol
YLR396C	methionine
YLR417W	ethanolamine
YLR418C	myo-inositol
YLR420W	uracil
YLR426W	myo-inositol
YLR436C	myo-inositol
YML008C	myo-inositol
YML013W	myo-inositol
YML014W	myo-inositol
YML022W	myo-inositol
YML028W	myo-inositol
YML034W	myo-inositol
YML055W	myo-inositol
YML059C	inositol
YML071C	myo-inositol
YML103C	myo-inositol
YML106W
YML115C	myo-inositol
YML117W	myo-inositol
YML126C	ergosterol
YMR010W	myo-inositol
YMR014W	myo-inositol
YMR015C	myo-inositol
YMR016C	myo-inositol
YMR020W	beta-alanine (0.1 mM)
YMR020W	pantothenic acid (0.1 mM)
YMR029C	myo-inositol
YMR038C	methionine;lysine
YMR052W	myo-inositol
YMR062C	arginine
YMR067C	myo-inositol
YMR068W	myo-inositol
YMR079W	myo-inositol
YMR092C	myo-inositol
YMR099C	myo-inositol
YMR104C	myo-inositol
YMR108W	isoleucine;valine
YMR113W	5-formyltetrahydrofolic acid
YMR113W	5-formyltetrahydrofolic acid
YMR123W	myo-inositol
YMR165C	myo-inositol
YMR170C	beta-alanine
YMR170C	pantothenic acid
YMR190C	myo-inositol
YMR202W	myo-inositol
YMR208W	ergosterol
YMR214W	myo-inositol
YMR217W	guanine
YMR220W	ergosterol
YMR242C	myo-inositol
YMR247C	inositol
YMR272C	myo-inositol
YMR276W	myo-inositol
YMR289W	4-aminobenzoic acid
YMR289W	folic acid
YMR300C	adenine
YMR304W	myo-inositol
YMR307W	myo-inositol
YMR312W	myo-inositol
YNL003C	biotin
YNL041C	myo-inositol
YNL051W	myo-inositol
YNL079C	myo-inositol
YNL080C	myo-inositol
YNL103W	methionine
YNL104C	leucine
YNL119W	myo-inositol
YNL127W	myo-inositol
YNL133C	myo-inositol
YNL148C	myo-inositol
YNL215W	myo-inositol
YNL219C	myo-inositol
YNL220W
YNL220W
YNL229C	myo-inositol
YNL236W	myo-inositol
YNL241C	methionine
YNL241C	methionine
YNL241C	methionine
YNL256W	folic acid
YNL267W	myo-inositol
YNL277W	methionine
YNL277W	methionine
YNL307C	myo-inositol
YNL316C
YNL322C	myo-inositol
YNL323W	myo-inositol
YNR055C	histidinol
YOL018C	myo-inositol
YOL052C	beta-alanine (0.1 mM)
YOL052C	myo-inositol
YOL052C	pantothenic acid (0.1 mM)
YOL052C	spermine (0.25 mM)
YOL059W	myo-inositol
YOL064C	methionine
YOL066C	riboflavin
YOL067C	glutamate(1-)
YOL067C	myo-inositol
YOL068C	myo-inositol
YOL087C	myo-inositol
YOL090W	myo-inositol
YOL093W	myo-inositol
YOL098C	myo-inositol
YOL107W	myo-inositol
YOL109W	myo-inositol
YOL110W	myo-inositol
YOL111C	myo-inositol
YOL116W	myo-inositol
YOL121C	myo-inositol
YOL122C	myo-inositol
YOL124C	myo-inositol
YOL143C	riboflavin
YOL145C	myo-inositol
YOR002W	myo-inositol
YOR008C	myo-inositol
YOR012W	myo-inositol
YOR067C	myo-inositol
YOR070C	myo-inositol
YOR078W	myo-inositol
YOR096W	myo-inositol
YOR106W	myo-inositol
YOR123C	myo-inositol
YOR128C	adenine
YOR151C	inositol
YOR184W	serine
YOR184W	serine
YOR189W	myo-inositol
YOR202W	histidine
YOR210W	inositol
YOR216C	myo-inositol
YOR224C	inositol
YOR236W	adenine
YOR236W	dTMP
YOR236W	histidine
YOR236W	methionine
YOR241W	methionine
YOR241W	methionine
YOR246C	myo-inositol
YOR270C	myo-inositol
YOR278W	heme
YOR290C	inositol
YOR290C	myo-inositol
YOR303W	arginine
YOR320C	myo-inositol
YOR322C	myo-inositol
YOR359W	myo-inositol
YOR371C	myo-inositol
YPL028W	ergosterol
YPL055C	myo-inositol
YPL065W	myo-inositol
YPL089C	myo-inositol
YPL138C	myo-inositol
YPL140C	myo-inositol
YPL144W	myo-inositol
YPL157W	myo-inositol
YPL159C	myo-inositol
YPL174C	myo-inositol
YPL177C	myo-inositol
YPL214C	thiamine
YPL226W	myo-inositol
YPL231W	fatty acid
YPL241C	myo-inositol
YPL254W	myo-inositol
YPL264C	myo-inositol
YPL268W	ornithine
YPR035W	glutamine
YPR036W	myo-inositol
YPR043W	myo-inositol
YPR056W	inositol
YPR060C	phenylalanine
YPR067W	glutamate(1-)
YPR067W	lysine
YPR069C	beta-alanine (0.1 mM)
YPR069C	pantothenic acid (0.1 mM)
YPR069C	spermidine (10 uM)
YPR069C	spermine (0.25 mM)
YPR074C	phenylalanine
YPR074C	tryptophan
YPR074C	tyrosine
YPR139C	myo-inositol
YPR161C	myo-inositol
YPR161C	myo-inositol
YPR167C	myo-inositol
YPR173C	ethanolamine
YPR179C	myo-inositol
YPR187W	inositol
YPR187W
YPR201W	myo-inositol
