# Supplementary material for: Yeast 5 – an expanded reconstruction of the Saccharomyces cerevisiae metabolic network
Source: BMC Syst Biol. 2012 Jun 4;6:55. doi: 10.1186/1752-0509-6-55 (PMC3413506; doi:10.1186/1752-0509-6-55)
Supplement: Additional file 7 — Table S2. ORFs in Yeast 5 not in Yeast 4. [file 1752-0509-6-55-S7.xls]

## Sheet: Sup Table 3 Biomass
rxn	substrate		product
	stoichiometric coefficient	metabolite name	stoichiometric coefficient	metabolite name
growth	-1	biomass
biomass pseudoreaction	-1.14	(1->3)-beta-D-glucan [cytoplasm]	59.3	ADP [cytoplasm]
	-0.051	AMP [cytoplasm]	1	biomass [cytoplasm]
	-59.3	ATP [cytoplasm]	58.7	H+ [cytoplasm]
	-0.05	CMP [cytoplasm]	59.3	phosphate [cytoplasm]
	-0.00359	dAMP [cytoplasm]
	-0.00243	dCMP [cytoplasm]
	-0.00243	dGMP [cytoplasm]
	-0.00359	dTMP [cytoplasm]
	-0.519	glycogen [cytoplasm]
	-0.051	GMP [cytoplasm]
	-59.3	H2O [cytoplasm]
	-0.357	L-alanine [cytoplasm]
	-0.136	L-arginine [cytoplasm]
	-0.172	L-asparagine [cytoplasm]
	-0.172	L-aspartate [cytoplasm]
	-0.0429	L-cysteine [cytoplasm]
	-0.0268	L-glutamate [cytoplasm]
	-0.0268	L-glutamine [cytoplasm]
	-0.325	L-glycine [cytoplasm]
	-0.075	L-histidine [cytoplasm]
	-0.0172	L-isoleucine [cytoplasm]
	-0.25	L-leucine [cytoplasm]
	-0.239	L-lysine [cytoplasm]
	-0.05	L-methionine [cytoplasm]
	-0.114	L-phenylalanine [cytoplasm]
	-0.129	L-proline [cytoplasm]
	-0.254	L-serine [cytoplasm]
	-0.197	L-threonine [cytoplasm]
	-0.028	L-tryptophan [cytoplasm]
	-0.0965	L-tyrosine [cytoplasm]
	-0.0257	L-valine [cytoplasm]
	-1	lipid [cytoplasm]
	-0.821	mannan [cytoplasm]
	-0.0009	riboflavin [cytoplasm]
	-0.02	sulphate [cytoplasm]
	-0.0234	trehalose [cytoplasm]
	-0.067	UMP [cytoplasm]
lipid pseudoreaction	-0.00153	1-phosphatidyl-1D-myo-inositol [cytoplasm]	1	lipid [cytoplasm]
(aerobic)	-5.6e-05	14-demethyllanosterol [cytoplasm]
	-0.000417	complex sphingolipid [cytoplasm]
	-9.6e-05	episterol [cytoplasm]
	-0.000125	ergosta-5,7,22,24(28)-tetraen-3beta-ol [cytoplasm]
	-0.0056	ergosterol [cytoplasm]
	-0.000812	ergosterol ester [cytoplasm]
	-0.000206	fatty acid [cytoplasm]
	-0.000114	fecosterol [cytoplasm]
	-3.2e-05	lanosterol [cytoplasm]
	-0.000373	phosphatidyl-L-serine [cytoplasm]
	-0.00288	phosphatidylcholine [cytoplasm]
	-0.000697	phosphatidylethanolamine [cytoplasm]
	-0.000781	triglyceride [cytoplasm]
	-1.5e-05	zymosterol [cytoplasm]
lipid pseudoreaction	-0.00153	1-phosphatidyl-1D-myo-inositol [cytoplasm]	1	lipid [cytoplasm]
(anaerobic)	-0.000417	complex sphingolipid [cytoplasm]
	-9.6e-05	episterol [cytoplasm]
	-0.0056	ergosterol [cytoplasm]
	-0.000812	ergosterol ester [cytoplasm]
	-0.000206	fatty acid [cytoplasm]
	-0.000114	fecosterol [cytoplasm]
	-3.2e-05	lanosterol [cytoplasm]
	-0.000373	phosphatidyl-L-serine [cytoplasm]
	-0.00288	phosphatidylcholine [cytoplasm]
	-0.000697	phosphatidylethanolamine [cytoplasm]
	-0.000781	triglyceride [cytoplasm]
	-1.5e-05	zymosterol [cytoplasm]
