# Supplementary material for: Yeast 5 – an expanded reconstruction of the Saccharomyces cerevisiae metabolic network
Source: BMC Syst Biol. 2012 Jun 4;6:55. doi: 10.1186/1752-0509-6-55 (PMC3413506; doi:10.1186/1752-0509-6-55)
Supplement: Additional file 8 — Table S3.Genes considered essential. [file 1752-0509-6-55-S8.xlsx]

## Sheet: Sheet1
ORFs in Yeast 4 not in Yeast 5	Gene name (from SGD)	ORF type (from SGD)	ORF function (from SGD)	Comment
YAL014C	SYN8	ORF, Verified	Endosomal SNARE related to mammalian syntaxin 8	Y4 annotates a palmitoyl transferase reaction with this ORF
YAL030W	SNC1	ORF, Verified	Vesicle membrane receptor protein (v-SNARE) involved in the fusion between Golgi-derived secretory vesicles with the plasma membrane	Y4 annotates a palmitoyl transferase reaction with this ORF
YAR042W	SWH1	ORF, Verified	Protein similar to mammalian oxysterol-binding protein	Y4 annotates a sterol intercompartmental transport reaction with this ORF
YCR073W-A	SOL2	ORF, Verified	Protein with a possible role in tRNA export; shows similarity to 6-phosphogluconolactonase non-catalytic domains but does not exhibit this enzymatic activity	Y4 annotates a 6-phosphogluconolactonase reaction with this ORF
YDL019C	OSH2	ORF, Verified	Member of an oxysterol-binding protein family with seven members in S. cerevisiae;	Y4 annotates a sterol intercompartmental transport reaction with this ORF; metabolic function unclear
YDR313C	PIB1	ORF, Verified	RING-type ubiquitin ligase of the endosomal and vacuolar membranes, binds phosphatidylinositol(3)-phosphate;	Y4 includes this binding; out of Y5 scope
YDR331W	GPI8	ORF, Verified	ER membrane glycoprotein subunit of the glycosylphosphatidylinositol transamidase complex	GPI-anchor assembly lumped reaction in Y4
YDR468C	TLG1	ORF, Verified	Essential t-SNARE that forms a complex with Tlg2p and Vti1p and mediates fusion of endosome-derived vesicles with the late Golgi	Y4 annotates a palmitoyl transferase reaction with this ORF
YEL011W	GLC3	ORF, Verified	Glycogen branching enzyme, involved in glycogen accumulation	Y4 annotates a reaction using the polysaccharide amylose as a substrate; a general reaction
YEL013W	VAC8	ORF, Verified	Phosphorylated and palmitoylated vacuolar membrane protein that interacts with Atg13p	Y4 annotates a palmitoylation reaction with this ORF; metabolic function unknown
YER093C	TSC11	ORF, Verified	Subunit of TORC2 (Tor2p-Lst8p-Avo1-Avo2-Tsc11p-Bit61p), a membrane-associated complex that regulates actin cytoskeletal dynamics during polarized growth and cell wall integrity	Y4 annotates a reaction which only uses boundary species with this ORF
YFR055W	IRC7	ORF, Uncharacterized	Beta-lyase involved in the production of thiols	Y4 annotates lyase with this ORF or YGL184C; YGL184C annotation retained in Y5
YGR199W	PMT6	ORF, Verified	Protein O-mannosyltransferase	PMT6 wasn't among the genes analyzed in the reference paper linked from SGD; Y4 annotates this reaction with the other genes in this family
YHR005C	GPA1	ORF, Verified	GTP-binding alpha subunit of the heterotrimeric G protein that couples to pheromone receptors	Y4 annotates a YHR005C myristoylation reaction using boundary species with this ORF
YHR073W	OSH3	ORF, Verified	Member of an oxysterol-binding protein family with seven members in S. cerevisiae	Y4 annotates an oxysterol transport and binding reaction with this ORF
YMR068W	AVO2	ORF, Verified	Component of a complex containing the Tor2p kinase and other proteins, which may have a role in regulation of cell growth	Y4 annotates a reaction which only uses boundary species with this ORF
YNL006W	LST8	ORF, Verified	Protein required for the transport of amino acid permease Gap1p from the Golgi to the cell surface;	Y4 annotates a reaction which only uses boundary species with this ORF
YNR034W	SOL1	ORF, Verified	Protein with a possible role in tRNA export; shows similarity to 6-phosphogluconolactonase non-catalytic domains but does not exhibit this enzymatic activity	Y4 annotates a 6-phosphogluconolactonase reaction with this ORF
YOL078W	AVO1	ORF, Verified	Component of a membrane-bound complex containing the Tor2p kinase and other proteins, which may have a role in regulation of cell growth	Y4 annotates a reaction which only uses boundary species with this ORF
YPL145C	KES1	ORF, Verified	Member of the oxysterol binding protein family	Y4 annotates two oxysterol transport and binding reactions with this ORF
YPL275W	FDH2	pseudogene	NAD(+)-dependent formate dehydrogenase, may protect cells from exogenous formate; YPL275W and YPL276W comprise a continuous open reading frame in some S. cerevisiae strains but not in the genomic reference strain S288C	Y4 annotates a formate dehydrogenase reaction with this ORF
YPL276W	FDH2	pseudogene	NAD(+)-dependent formate dehydrogenase, may protect cells from exogenous formate; YPL275W and YPL276W comprise a continuous open reading frame in some S. cerevisiae strains but not in the genomic reference strain S288C	Y4 annotates a formate dehydrogenase reaction with this ORF
YOR237W	HES1	ORF, Verified	Protein implicated in the regulation of ergosterol biosynthesis	Y4 annotates an oxysterol transport and binding reaction with this ORF
YIL105C	SLM1	ORF, Verified	Phosphoinositide PI4,5P(2) binding protein, forms a complex with Slm2p	Y4 includes this binding; out of Y5 scope
YJL058C	BIT61	ORF, Verified	Subunit of TORC2 (Tor2p-Lst8p-Avo1-Avo2-Tsc11p-Bit61p-Slm1p-Slm2p), a membrane-associated complex that regulates	Y4 annotates a reaction which only uses boundary species with this ORF
YJR160C	MPH3	ORF, Verified	Alpha-glucoside permease, transports maltose, maltotriose, alpha-methylglucoside, and turanose;	Replaced by YDL247W in Y5 (YJR160C reintroduced in subsequent updates)
YKL203C	TOR2	ORF, Verified	PIK-related protein kinase and rapamycin target	Y4 annotates a reaction which only uses boundary species with this ORF
YML082W	-	ORF, Uncharacterized	Putative protein predicted to have carbon-sulfur lyase activity	Y4 annotates a cystathionine gamma-synthase reaction and a O-succinylhomoserine lyase with this ORF
YNL047C	SLM2	ORF, Verified	Phosphoinositide PI4,5P(2) binding protein	Y4 includes this binding; out of Y5 scope
